# Supplementary material for: Influence of Escherichia coli on Expression of Selected Human Drug Addiction Genes
Source: Life (Basel). 2021 Dec 5;11(12):1346. doi: 10.3390/life11121346 (PMC8705772; doi:10.3390/life11121346)
Supplement: Supplementary file 1 [file life-11-01346-s001.zip]

Archive with 1 entries (1 files):
- life-1497826-supplementary.pdf
